# Supplementary material for: BRCA1/2 Reversion Mutations in Japanese Patients with Metastatic Breast Cancer Progressing on Olaparib: OLIVE (WJOG15321B)
Source: Breast Cancer. 2026 Apr 10;33(3):790–7. doi: 10.1007/s12282-026-01855-2 (PMC13124753; doi:10.1007/s12282-026-01855-2)
Supplement: Supplementary file 1 — Supplementary file1 (XLSX 13 KB) [file 12282_2026_1855_MOESM1_ESM.xlsx]

## Sheet: Sheet2
Supplementary Table 1
SNVs and Indels	Copy Number Amplifications	Fusions
AKT1	AR	ALK
ALK	BRAF	FGFR2
APC	CCND1	FGFR3
AR	CCND2	NTRK1
ARAF	CCNE1	RET
ARID1A	CDK4	ROS1
ATM	CDK6
BRAF	EGFR
BRCA1	ERBB2
BRCA2	FGFR1
CCND1	FGFR2
CCND2	KIT
CCNE1	KRAS
CDH1	MET
CDK4	MYC
CDK6	PDGFRA
CDK12	PIK3CA
CDKN2A	RAF1
CTNNB1
DDR2
EGFR
ERBB2
ESR1
EZH2
FBXW7
FGFR1
FGFR2
FGFR3
GATA3
GNA11
GNAQ
GNAS
HNF1A
HRAS
IDH1
IDH2
JAK2
JAK3
KIT
KRAS
MAP2K1
MAP2K2
MAPK1
MAPK3
MET
MLH1
MPL
MTOR
MYC
NF1
NFE2L2
NOTCH1
NPM1
NRAS
NTRK1
NTRK3
PDGFRA
PIK3CA
PTEN
PTPN11
RAF1
RB1
RET
RHEB
RHOA
RIT1
ROS1
SMAD4
SMO
STK11
TERT
TP53
TSC1
VHL
